# Supplementary material for: Nilotinib interferes with cell cycle, ABC transporters and JAK-STAT signaling pathway in CD34+/lin- cells of patients with chronic phase chronic myeloid leukemia after 12 months of treatment
Source: PLoS One. 2019 Jul 18;14(7):e0218444. doi: 10.1371/journal.pone.0218444 (PMC6638825; doi:10.1371/journal.pone.0218444)
Supplement: S2 Table — (XLSX) [file pone.0218444.s003.xlsx]

## Sheet: S2 Table
S2 Table. Results of functional clustering analysis performed with DAVID tool on differentially expressed genes.
Annotation Cluster 1	Enrichment Score: 15,753112820534094
Category	Term	Count	%	PValue	Genes	List Total	Pop Hits	Pop Total	Fold Enrichment	Bonferroni	Benjamini	FDR
UP_KEYWORDS	ATP-binding	194	10.7479	6.66755e-21	55236, 23517, 29028, 60625, 538, 11325, 256356, 23137, 7486, 3098, 92912, 445571, 23, 2322, 6885, 25788, 79915, 3717, 540, 10721, 10096, 31, 1457, 728013, 1452, 5610, 10730, 150465, 7332, 4638, 8859, 10733, 83732, 55871, 818, 10592, 3832, 1062, 2963, 150472, 10606, 64087, 4628, 9188, 5129, 5917, 6596, 10449, 8833, 8467, 9493, 55500, 64848, 10057, 10056, 10054, 30849, 5706, 5604, 51520, 63971, 226…	1451	1391	20581	1.97822	3.16042e-18	7.90104e-19	9.52943e-18
UP_KEYWORDS	Nucleotide-binding	231	12.7978	1.34263e-20	10890, 55236, 29028, 23517, 60625, 538, 11325, 256356, 23137, 7486, 3098, 92912, 445571, 8732, 23, 2322, 6885, 25788, 79915, 3717, 540, 10721, 10096, 31, 1457, 728013, 1452, 5610, 23011, 8766, 150465, 10730, 7332, 4638, 221079, 8859, 10733, 83732, 55871, 10592, 818, 3832, 1062, 2963, 150472, 610, 10606, 79631, 64087, 4628, 9188, 6102, 989, 5129, 5917, 7846, 6596, 5911, 10449, 8833, 8467, 9493, 55…	1451	1788	20581	1.8325	6.36408e-18	1.27282e-18	1.91893e-17
GOTERM_MF_DIRECT	GO:0005524~ATP binding	201	11.1357	2.83895e-17	55236, 23517, 29028, 60625, 538, 11325, 256356, 23137, 7486, 3098, 92912, 445571, 23, 2322, 6885, 25788, 79915, 3717, 540, 10721, 10096, 31, 1457, 728013, 1452, 5610, 10730, 150465, 7332, 4638, 8859, 10733, 83732, 55871, 818, 10592, 3832, 1062, 2963, 150472, 10606, 64087, 4628, 9188, 5129, 5917, 6596, 10449, 8833, 8467, 9493, 55500, 64848, 10057, 10056, 10054, 30849, 5706, 5604, 51520, 63971, 226…	1264	1495	16881	1.79558	3.59695e-14	1.79847e-14	4.62066e-14
UP_SEQ_FEATURE	nucleotide phosphate-binding region:ATP	138	7.64543	2.79178e-14	55437, 5165, 54617, 55236, 26750, 23517, 29028, 60625, 9928, 9748, 10298, 9931, 79009, 11325, 256356, 81629, 23137, 7486, 9448, 445571, 6296, 2322, 6885, 25788, 79915, 3717, 31, 54822, 1457, 728013, 170506, 1452, 1783, 5610, 10730, 23195, 5825, 28996, 4638, 6683, 10111, 220869, 10733, 84515, 3799, 4172, 695, 4175, 55871, 699, 10592, 818, 7525, 4436, 3832, 1062, 644019, 57680, 9039, 2963, 150472, …	1428	994	20063	1.95056	9.6307e-11	9.6307e-11	5.09703e-11
INTERPRO	IPR027417:P-loop containing nucleoside triphosphate hydrolase	115	6.37119	2.4181e-09	10890, 84932, 54617, 23517, 29028, 60625, 9928, 9931, 79009, 11325, 23137, 7486, 445571, 166378, 23, 25788, 79915, 23261, 10721, 26354, 728013, 170506, 1783, 23011, 11031, 8766, 10730, 23195, 5825, 221079, 6683, 10111, 60558, 84515, 220869, 3799, 55010, 4172, 4175, 55871, 10592, 4436, 3832, 1062, 55206, 644019, 79963, 57680, 150472, 990, 79631, 4628, 9188, 9416, 54802, 989, 56252, 22931, 1763, 65…	1378	879	18559	1.76203	5.13603e-06	1.71201e-06	4.18669e-06
Annotation Cluster 2	Enrichment Score: 12,29379454489885
Category	Term	Count	%	PValue	Genes	List Total	Pop Hits	Pop Total	Fold Enrichment	Bonferroni	Benjamini	FDR
UP_KEYWORDS	Cell cycle	106	5.87258	6.4194e-16	55437, 8883, 54617, 10403, 5537, 55183, 132660, 22974, 10298, 10926, 64682, 10713, 51429, 23137, 54892, 79892, 114799, 7175, 472, 51434, 55055, 23310, 23122, 9055, 10726, 1457, 2620, 55213, 55726, 79023, 1452, 54888, 163786, 8766, 1843, 10015, 348235, 25909, 6683, 8239, 10111, 84707, 2177, 55660, 84515, 54069, 4172, 4175, 890, 699, 10592, 3832, 1063, 1062, 5621, 9183, 996, 57405, 9039, 83540, 990…	1451	650	20581	2.31308	3.15747e-13	5.26246e-14	9.54792e-13
UP_KEYWORDS	Mitosis	59	3.2687	3.18212e-15	989, 64151, 54617, 23172, 10403, 22974, 64682, 9493, 51429, 23137, 259266, 54892, 79892, 7443, 54962, 121441, 7175, 9585, 4751, 51434, 55055, 23310, 23122, 4085, 29945, 10051, 10726, 55726, 79023, 1452, 54888, 3070, 348235, 9126, 8239, 54069, 23244, 890, 699, 10592, 3832, 7465, 1063, 1062, 54443, 9183, 57405, 7756, 83540, 8914, 990, 1213, 9184, 57448, 23047, 891, 10600, 900, 54801	1451	262	20581	3.19411	1.52611e-12	2.18048e-13	4.59632e-12
UP_KEYWORDS	Cell division	73	4.04432	2.61477e-14	989, 64151, 54617, 23172, 10403, 22974, 64682, 9493, 5586, 10713, 51429, 23137, 259266, 54892, 63971, 79892, 7443, 54962, 121441, 7175, 9585, 4751, 51434, 55055, 23310, 23122, 29945, 4085, 9055, 10051, 10726, 55726, 79023, 1452, 54888, 3070, 8621, 10015, 348235, 25909, 9126, 6683, 8239, 55660, 54069, 23244, 890, 699, 10592, 3832, 7465, 1063, 1062, 54443, 996, 9183, 57405, 1022, 7756, 83540, 990, …	1451	388	20581	2.66864	1.24194e-11	1.55242e-12	3.74478e-11
GOTERM_BP_DIRECT	GO:0051301~cell division	65	3.60111	4.26809e-11	7846, 64151, 54617, 23172, 10403, 22974, 9928, 64682, 5586, 10713, 23137, 54892, 79892, 7443, 54962, 121441, 7175, 9585, 4751, 51434, 55055, 23310, 23122, 4085, 29945, 10051, 10726, 55726, 79023, 1452, 54888, 3070, 8621, 348235, 9126, 8239, 55660, 54069, 23244, 890, 699, 10592, 3832, 7465, 1063, 1062, 9183, 996, 57405, 1022, 7756, 83540, 8914, 990, 1213, 9184, 7813, 57448, 23047, 891, 905, 10600,…	1284	350	16792	2.42875	1.67864e-07	1.67864e-07	7.91713e-08
GOTERM_BP_DIRECT	GO:0007067~mitotic nuclear division	47	2.60388	1.48987e-08	989, 55726, 79023, 1452, 10403, 54888, 22974, 3070, 348235, 64682, 9126, 4659, 8239, 51429, 23137, 54069, 259266, 890, 699, 54892, 3832, 7465, 79892, 1063, 27436, 7443, 54443, 9183, 57405, 54962, 121441, 7175, 9585, 83540, 8914, 990, 1213, 4751, 10910, 51434, 55055, 57448, 900, 10600, 29945, 54801, 10726	1284	248	16792	2.47847	5.8595e-05	1.46491e-05	2.76365e-05
Annotation Cluster 3	Enrichment Score: 6,929392560825487
Category	Term	Count	%	PValue	Genes	List Total	Pop Hits	Pop Total	Fold Enrichment	Bonferroni	Benjamini	FDR
UP_SEQ_FEATURE	repeat:WD 6	41	2.27147	1.09676e-09	9948, 6801, 1314, 84128, 8924, 79726, 11171, 80335, 116143, 728554, 55023, 84321, 51514, 84135, 29966, 10885, 149465, 55759, 30849, 5928, 9276, 55054, 134430, 23160, 27436, 80232, 9373, 26118, 11169, 64326, 25879, 121441, 51096, 8726, 1781, 55827, 6877, 23335, 347442, 134957, 54806	1428	196	20063	2.93897	3.7904e-06	1.8952e-06	2.00603e-06
UP_SEQ_FEATURE	repeat:WD 5	45	2.49307	3.70073e-09	9948, 6801, 57539, 1314, 84128, 8924, 79726, 11171, 80335, 79084, 116143, 728554, 55023, 79954, 84321, 51514, 84135, 29966, 10885, 55759, 149465, 30849, 5928, 9276, 55054, 134430, 23160, 27436, 80232, 9373, 26118, 11169, 64326, 25879, 121441, 51096, 8726, 1781, 55827, 6877, 9184, 347442, 23335, 134957, 54806	1428	237	20063	2.66767	1.27896e-05	4.26323e-06	6.7688e-06
UP_SEQ_FEATURE	repeat:WD 4	47	2.60388	4.25609e-09	9948, 6801, 79023, 57539, 23398, 1314, 84128, 8924, 79726, 11171, 80335, 79084, 116143, 728554, 55023, 79954, 84321, 51514, 84135, 29966, 10885, 55759, 149465, 30849, 5928, 9276, 55054, 134430, 23160, 27436, 80232, 9373, 26118, 11169, 64326, 25879, 121441, 51096, 8726, 1781, 55827, 6877, 9184, 347442, 23335, 134957, 54806	1428	255	20063	2.58956	1.47089e-05	3.67725e-06	7.78457e-06
INTERPRO	IPR017986:WD40-repeat-containing domain	53	2.93629	1.47261e-08	57539, 1314, 79084, 116143, 55023, 79954, 84135, 149465, 55759, 30849, 55054, 5928, 23450, 23160, 80232, 26118, 25879, 64326, 51096, 121441, 8726, 6877, 347442, 583, 134957, 29945, 9948, 6801, 79023, 51594, 23398, 84128, 79726, 11171, 23352, 80335, 1642, 84321, 51514, 29966, 10885, 9276, 134430, 27436, 9730, 9373, 11169, 23339, 1781, 55827, 9184, 23335, 54806	1378	306	18559	2.3327	3.12777e-05	7.81951e-06	2.54967e-05
UP_SEQ_FEATURE	repeat:WD 3	47	2.60388	2.37479e-08	9948, 6801, 79023, 57539, 23398, 1314, 84128, 8924, 79726, 11171, 80335, 79084, 116143, 728554, 55023, 79954, 84321, 51514, 84135, 29966, 10885, 55759, 149465, 30849, 5928, 9276, 55054, 134430, 23160, 27436, 80232, 9373, 26118, 11169, 64326, 25879, 121441, 51096, 8726, 1781, 55827, 6877, 9184, 347442, 23335, 134957, 54806	1428	269	20063	2.45478	8.20692e-05	1.64144e-05	4.34359e-05
UP_SEQ_FEATURE	repeat:WD 2	48	2.65928	2.39893e-08	9948, 6801, 79023, 51594, 57539, 23398, 1314, 84128, 8924, 79726, 11171, 80335, 79084, 116143, 728554, 55023, 79954, 84321, 51514, 84135, 29966, 10885, 55759, 149465, 30849, 5928, 9276, 55054, 134430, 23160, 27436, 80232, 9373, 26118, 11169, 64326, 25879, 121441, 51096, 8726, 1781, 55827, 6877, 9184, 347442, 23335, 134957, 54806	1428	278	20063	2.42585	8.29035e-05	1.38177e-05	4.38774e-05
UP_SEQ_FEATURE	repeat:WD 1	48	2.65928	2.39893e-08	9948, 6801, 79023, 51594, 57539, 23398, 1314, 84128, 8924, 79726, 11171, 80335, 79084, 116143, 728554, 55023, 79954, 84321, 51514, 84135, 29966, 10885, 55759, 149465, 30849, 5928, 9276, 55054, 134430, 23160, 27436, 80232, 9373, 26118, 11169, 64326, 25879, 121441, 51096, 8726, 1781, 55827, 6877, 9184, 347442, 23335, 134957, 54806	1428	278	20063	2.42585	8.29035e-05	1.38177e-05	4.38774e-05
UP_KEYWORDS	WD repeat	47	2.60388	7.06222e-08	9948, 6801, 79023, 51594, 57539, 23398, 1314, 84128, 79726, 11171, 80335, 79084, 116143, 55023, 79954, 84321, 51514, 84135, 29966, 10885, 55759, 149465, 30849, 5928, 9276, 55054, 134430, 23160, 27436, 9730, 80232, 9373, 26118, 11169, 64326, 25879, 121441, 51096, 8726, 1781, 55827, 6877, 9184, 347442, 23335, 134957, 54806	1451	281	20581	2.37241	3.34744e-05	1.45543e-06	0.000100935
INTERPRO	IPR015943:WD40	54	2.99169	8.25979e-08	57539, 1314, 79084, 116143, 55023, 79954, 10154, 84135, 8021, 149465, 55759, 30849, 5928, 55054, 23160, 80232, 26118, 25879, 64326, 51096, 121441, 8726, 6877, 347442, 583, 134957, 29945, 9948, 6801, 79023, 51594, 23398, 84128, 79726, 11171, 80335, 1642, 84321, 51514, 29966, 10885, 9276, 134430, 27436, 9730, 6272, 9373, 11169, 1781, 55827, 9184, 23335, 57448, 54806	1378	331	18559	2.19721	0.000175423	3.5087e-05	0.00014301
INTERPRO	IPR001680:WD40 repeat	46	2.54848	1.94603e-07	9948, 6801, 79023, 57539, 23398, 1314, 84128, 79726, 11171, 80335, 79084, 116143, 55023, 79954, 84321, 51514, 84135, 8021, 29966, 10885, 55759, 149465, 30849, 5928, 9276, 55054, 134430, 23160, 27436, 80232, 9373, 26118, 11169, 64326, 25879, 121441, 51096, 8726, 1781, 55827, 6877, 9184, 347442, 23335, 134957, 54806	1378	268	18559	2.31168	0.000413251	6.88871e-05	0.000336934
SMART	SM00320:WD40	46	2.54848	2.19898e-07	9948, 6801, 79023, 57539, 23398, 1314, 84128, 79726, 11171, 80335, 79084, 116143, 55023, 79954, 84321, 51514, 84135, 8021, 29966, 10885, 55759, 149465, 30849, 5928, 9276, 55054, 134430, 23160, 27436, 80232, 9373, 26118, 11169, 64326, 25879, 121441, 51096, 8726, 1781, 55827, 6877, 9184, 347442, 23335, 134957, 54806	759	267	10057	2.28283	9.10336e-05	9.10336e-05	0.00030825
UP_SEQ_FEATURE	repeat:WD 7	27	1.49584	2.24054e-05	9948, 84128, 79726, 11171, 55023, 51514, 84135, 10885, 149465, 55759, 30849, 55054, 9276, 134430, 27436, 9373, 11169, 64326, 25879, 121441, 1781, 8726, 55827, 23335, 347442, 134957, 54806	1428	151	20063	2.5122	0.0745117	0.00593874	0.0409725
INTERPRO	IPR019775:WD40 repeat, conserved site	29	1.60665	3.48185e-05	9948, 6801, 79023, 1314, 79726, 11171, 80335, 79084, 55023, 51514, 84135, 29966, 10885, 55759, 30849, 55054, 5928, 134430, 27436, 26118, 11169, 64326, 25879, 51096, 121441, 8726, 6877, 23335, 134957	1378	166	18559	2.35286	0.0712872	0.00614402	0.0602674
INTERPRO	IPR020472:G-protein beta WD-40 repeat	19	1.05263	0.000143849	9948, 6801, 29966, 10885, 55759, 55054, 9276, 5928, 1314, 80232, 9373, 79726, 11171, 26118, 64326, 80335, 9184, 6877, 84321	1378	93	18559	2.75154	0.263287	0.0201644	0.248767
Annotation Cluster 4	Enrichment Score: 6,928096432373248
Category	Term	Count	%	PValue	Genes	List Total	Pop Hits	Pop Total	Fold Enrichment	Bonferroni	Benjamini	FDR
UP_KEYWORDS	mRNA processing	64	3.54571	3.91386e-13	11051, 988, 25962, 144983, 2332, 23517, 60625, 84530, 11017, 2483, 1665, 51729, 220988, 3190, 10713, 29896, 10658, 53981, 6732, 5411, 10236, 4686, 8732, 23450, 9295, 1653, 3189, 10914, 3183, 58155, 6607, 55119, 23398, 51755, 55110, 116461, 11171, 8621, 3178, 105, 58517, 104, 55660, 8996, 84321, 10772, 151987, 23524, 8899, 9991, 6629, 55149, 22828, 284695, 10492, 11218, 51747, 83640, 10286, 57187,…	1451	332	20581	2.73427	1.85502e-10	2.06113e-11	5.5933e-10
UP_KEYWORDS	mRNA splicing	53	2.93629	5.67215e-12	988, 25962, 144983, 2332, 23517, 60625, 84530, 2483, 11017, 51729, 1665, 220988, 3190, 10713, 29896, 10658, 6732, 5411, 10236, 4686, 23450, 9295, 3183, 58155, 6607, 55119, 23398, 51755, 55110, 11171, 8621, 3178, 58517, 55660, 8996, 84321, 151987, 10772, 23524, 8899, 9991, 6629, 22828, 284695, 10492, 11218, 51747, 10286, 6632, 57187, 10250, 11319, 9416	1451	260	20581	2.89136	2.68859e-09	2.44417e-10	8.10676e-09
GOTERM_BP_DIRECT	GO:0008380~RNA splicing	34	1.88366	3.06937e-07	55119, 51755, 25962, 144983, 55110, 2332, 9360, 84530, 1665, 51729, 5515, 58517, 10713, 8996, 84321, 151987, 6732, 8899, 9991, 4686, 22828, 284695, 10492, 23450, 9295, 51747, 3189, 10286, 3183, 6632, 10250, 57187, 11319, 9416	1284	166	16792	2.6786	0.00120646	0.000150887	0.000569354
KEGG_PATHWAY	hsa03040:Spliceosome	30	1.66205	1.1202e-06	988, 55119, 26827, 144983, 55110, 23350, 11017, 1665, 51729, 3178, 220988, 58517, 10713, 3190, 55660, 29896, 84321, 11325, 10772, 6629, 4686, 23450, 139804, 10915, 10286, 3183, 6632, 57187, 6631, 9416	579	133	6910	2.69196	0.00029233	9.7453e-05	0.0014651
GOTERM_BP_DIRECT	GO:0000398~mRNA splicing, via spliceosome	38	2.10526	5.36741e-06	11051, 988, 23398, 23517, 60625, 2483, 11017, 1665, 3178, 220988, 3190, 10713, 55660, 29896, 2521, 10772, 23524, 53981, 8899, 6629, 5411, 64783, 4686, 10236, 10492, 23450, 1660, 9295, 2963, 3189, 10914, 10286, 3183, 5431, 6632, 10250, 6631, 9416	1284	222	16792	2.23856	0.0208888	0.00140635	0.00995586
GOTERM_CC_DIRECT	GO:0071013~catalytic step 2 spliceosome	21	1.16343	1.02538e-05	23524, 988, 8899, 6629, 5411, 23398, 10236, 23517, 55110, 10492, 23450, 60625, 2483, 10286, 3178, 3183, 220988, 10250, 6632, 3190, 9416	1350	92	18224	3.08135	0.00769142	0.000551359	0.0156132
UP_KEYWORDS	Spliceosome	24	1.32964	2.47133e-05	23524, 988, 8899, 55119, 6629, 5411, 23398, 22828, 10236, 144983, 23517, 10492, 23450, 60625, 2483, 10286, 3178, 3183, 220988, 10250, 6632, 10713, 3190, 9416	1451	127	20581	2.68044	0.0116459	0.000325343	0.0353151
GOTERM_BP_DIRECT	GO:0006397~mRNA processing	31	1.71745	3.622e-05	11051, 55119, 92906, 51755, 25962, 144983, 116461, 55110, 2332, 84530, 1665, 3178, 105, 58517, 104, 10713, 10658, 151987, 6732, 9991, 10236, 22828, 284695, 23450, 9295, 10286, 10250, 58155, 5930, 6607, 11319	1284	179	16792	2.26488	0.132774	0.00709749	0.0671653
Annotation Cluster 5	Enrichment Score: 6,443216183309158
Category	Term	Count	%	PValue	Genes	List Total	Pop Hits	Pop Total	Fold Enrichment	Bonferroni	Benjamini	FDR
GOTERM_BP_DIRECT	GO:0007062~sister chromatid cohesion	30	1.66205	4.01545e-10	79023, 10403, 348235, 4928, 79682, 1663, 25909, 9126, 23137, 23244, 4361, 699, 64105, 81930, 79892, 1063, 1062, 57122, 5903, 9183, 57405, 2491, 114799, 83540, 9184, 55055, 23122, 23047, 4085, 10726	1284	103	16792	3.80909	1.57927e-06	7.89637e-07	7.44849e-07
UP_KEYWORDS	Centromere	29	1.60665	2.68549e-07	989, 84295, 79023, 1452, 10403, 2332, 348235, 79682, 25909, 5515, 9126, 84516, 54069, 699, 64105, 1063, 1062, 57122, 9183, 57405, 2491, 7756, 7175, 83540, 9184, 4751, 55055, 23122, 4085	1451	137	20581	3.00245	0.000127284	5.09169e-06	0.000383817
UP_KEYWORDS	Kinetochore	24	1.32964	2.81484e-07	989, 84295, 79023, 1452, 699, 64105, 10403, 1063, 1062, 57122, 9183, 348235, 79682, 57405, 25909, 7756, 7175, 83540, 9184, 4751, 55055, 23122, 4085, 84516	1451	99	20581	3.43855	0.000133415	5.13166e-06	0.000402304
GOTERM_CC_DIRECT	GO:0000776~kinetochore	21	1.16343	1.26272e-06	79023, 699, 81930, 10403, 1063, 23160, 1062, 57122, 9183, 4928, 2491, 7756, 7175, 9184, 10910, 4751, 55055, 4659, 23122, 7272, 4085	1350	81	18224	3.49981	0.000950377	0.000105642	0.00192284
GOTERM_CC_DIRECT	GO:0000777~condensed chromosome kinetochore	21	1.16343	4.16532e-06	989, 84295, 79023, 1452, 699, 64105, 10403, 1062, 57122, 9183, 79682, 57405, 25909, 7756, 83540, 9184, 4751, 55055, 23122, 4085, 84516	1350	87	18224	3.25844	0.00313158	0.00024124	0.00634272
UP_KEYWORDS	Chromosome	53	2.93629	1.37257e-05	989, 3149, 64151, 10403, 2332, 55183, 11198, 79682, 1663, 25896, 23137, 4361, 57122, 10721, 8726, 114799, 7175, 4751, 55055, 23122, 5930, 4085, 10051, 84295, 170506, 79023, 1452, 11073, 348235, 25909, 5515, 9126, 10111, 84516, 54069, 51514, 7112, 79677, 699, 64105, 10592, 9933, 23347, 1063, 1062, 54904, 9183, 57405, 2491, 7756, 83540, 9184, 50809	1451	400	20581	1.87938	0.00648492	0.000191336	0.0196154
Annotation Cluster 6	Enrichment Score: 5,653559621882387
Category	Term	Count	%	PValue	Genes	List Total	Pop Hits	Pop Total	Fold Enrichment	Bonferroni	Benjamini	FDR
UP_KEYWORDS	DNA damage	58	3.2133	2.92854e-09	165918, 63967, 4350, 988, 54617, 1763, 2332, 55183, 8924, 51377, 11198, 1663, 25896, 80149, 64393, 90381, 23137, 7486, 4361, 55031, 25788, 51366, 79915, 54962, 10721, 472, 5930, 5591, 11073, 9768, 254225, 28996, 23198, 9126, 10635, 9320, 10111, 2177, 84515, 7874, 1642, 51514, 55010, 79677, 4436, 10213, 6996, 10075, 2965, 5395, 1022, 253714, 8914, 2139, 9031, 83990, 23049, 2967	1451	352	20581	2.33714	1.38813e-06	8.16547e-08	4.18555e-06
UP_KEYWORDS	DNA repair	44	2.43767	3.69576e-06	63967, 165918, 4350, 988, 11073, 54617, 1763, 9768, 8924, 51377, 11198, 1663, 23198, 9126, 10635, 9320, 10111, 2177, 84515, 7874, 90381, 1642, 23137, 55010, 7486, 4361, 55031, 79677, 4436, 10213, 25788, 6996, 51366, 10075, 2965, 5395, 1022, 10721, 253714, 2139, 83990, 23049, 5591, 2967	1451	293	20581	2.13002	0.00175026	5.83914e-05	0.00528195
GOTERM_BP_DIRECT	GO:0006281~DNA repair	33	1.82825	0.0010115	63967, 988, 11073, 54617, 51377, 641, 11198, 1663, 23198, 9126, 5422, 10635, 10111, 9320, 2177, 90381, 1642, 55010, 7486, 23244, 4361, 4436, 6996, 51366, 2965, 10721, 472, 7341, 2139, 23047, 23049, 23411, 2967	1284	235	16792	1.83647	0.981319	0.104669	1.85973
Annotation Cluster 7	Enrichment Score: 5,560392583578919
Category	Term	Count	%	PValue	Genes	List Total	Pop Hits	Pop Total	Fold Enrichment	Bonferroni	Benjamini	FDR
UP_KEYWORDS	Helicase	33	1.82825	3.80463e-09	79665, 170506, 1763, 54617, 6596, 23517, 60625, 641, 8467, 3070, 1662, 1663, 1665, 9931, 64848, 79009, 84515, 11325, 7486, 4172, 4175, 11218, 25788, 1660, 6832, 1653, 57680, 2963, 10146, 9188, 83990, 55636, 9416	1451	143	20581	3.27323	1.80339e-06	1.00188e-07	5.43767e-06
UP_SEQ_FEATURE	domain:Helicase ATP-binding	26	1.44044	3.38879e-07	79665, 170506, 54617, 6596, 23517, 60625, 641, 3070, 8467, 1662, 1663, 1665, 79009, 64848, 11325, 7486, 11218, 1660, 25788, 6832, 1653, 57680, 9188, 83990, 55636, 9416	1428	114	20063	3.20432	0.00117048	0.000130121	0.000619823
INTERPRO	IPR001650:Helicase, C-terminal	25	1.38504	9.48266e-07	79665, 7486, 170506, 54617, 6596, 23517, 11218, 60625, 25788, 1660, 641, 6832, 3070, 8467, 1653, 1662, 57680, 1665, 10721, 79009, 64848, 9188, 55636, 11325, 9416	1378	108	18559	3.11761	0.00201209	0.00028769	0.00164181
SMART	SM00490:HELICc	25	1.38504	9.66587e-07	79665, 7486, 170506, 54617, 6596, 23517, 11218, 60625, 25788, 1660, 641, 6832, 3070, 8467, 1653, 1662, 57680, 1665, 10721, 79009, 64848, 9188, 55636, 11325, 9416	759	107	10057	3.09587	0.000400087	0.000200064	0.00135494
INTERPRO	IPR014001:Helicase, superfamily 1	25	1.38504	1.3468e-06	79665, 170506, 54617, 6596, 23517, 60625, 641, 3070, 8467, 1662, 1665, 79009, 64848, 11325, 7486, 11218, 1660, 25788, 1653, 57680, 10721, 9188, 83990, 55636, 9416	1378	110	18559	3.06092	0.00285652	0.000357512	0.00233182
SMART	SM00487:DEXDc	25	1.38504	1.37874e-06	79665, 170506, 54617, 6596, 23517, 60625, 641, 3070, 8467, 1662, 1665, 79009, 64848, 11325, 7486, 11218, 1660, 25788, 1653, 57680, 10721, 9188, 83990, 55636, 9416	759	109	10057	3.03907	0.000570634	0.000190248	0.00193268
UP_SEQ_FEATURE	domain:Helicase C-terminal	24	1.32964	1.69842e-06	79665, 7486, 170506, 54617, 6596, 23517, 11218, 60625, 25788, 1660, 641, 6832, 3070, 8467, 1653, 1662, 57680, 1665, 64848, 79009, 9188, 55636, 11325, 9416	1428	108	20063	3.12216	0.00585254	0.000586801	0.00310643
GOTERM_MF_DIRECT	GO:0004386~helicase activity	20	1.10803	1.28523e-05	79665, 7486, 170506, 1763, 6596, 1660, 641, 6832, 3070, 8467, 1653, 1662, 1663, 2963, 9931, 79009, 84515, 55636, 11325, 9416	1264	85	16881	3.14241	0.0161521	0.00203343	0.0209163
GOTERM_MF_DIRECT	GO:0004004~ATP-dependent RNA helicase activity	16	0.886427	6.96952e-05	79665, 170506, 23517, 11218, 60625, 1660, 6832, 1653, 1662, 1665, 64848, 79009, 10146, 9188, 11325, 9416	1264	65	16881	3.28744	0.0845201	0.00586983	0.113375
INTERPRO	IPR011545:DNA	16	0.886427	0.000131339	79665, 7486, 170506, 23517, 11218, 1660, 641, 1653, 1662, 1665, 10721, 64848, 79009, 9188, 11325, 9416	1378	69	18559	3.12303	0.243446	0.0197301	0.227156
UP_SEQ_FEATURE	short sequence motif:DEAH box	12	0.66482	0.000156224	79665, 3070, 7486, 8467, 57680, 170506, 1665, 64848, 60625, 83990, 55636, 641	1428	43	20063	3.92085	0.417224	0.0253843	0.285355
Annotation Cluster 8	Enrichment Score: 5,47354776236291
Category	Term	Count	%	PValue	Genes	List Total	Pop Hits	Pop Total	Fold Enrichment	Bonferroni	Benjamini	FDR
GOTERM_CC_DIRECT	GO:0005643~nuclear pore	27	1.49584	3.15417e-12	10527, 64901, 9284, 23633, 727851, 55161, 4928, 25909, 9972, 9631, 3837, 3836, 30849, 3839, 3838, 9818, 57122, 642799, 23165, 5903, 7175, 9688, 7341, 4085, 11260, 55706, 3267	1350	72	18224	5.06222	2.37507e-09	4.75014e-10	4.8031e-09
KEGG_PATHWAY	hsa03013:RNA transport	42	2.32687	3.76142e-10	79023, 23511, 26827, 51068, 2332, 55110, 8637, 9669, 11171, 727851, 84220, 4928, 54913, 400966, 653489, 8669, 1977, 780852, 9972, 84321, 9631, 8021, 3837, 5411, 4686, 9818, 8661, 1965, 11218, 57122, 23165, 5903, 7175, 729857, 9688, 7341, 57187, 285190, 10250, 6607, 11260, 55706	579	172	6910	2.91421	9.81731e-08	9.81731e-08	4.91954e-07
GOTERM_BP_DIRECT	GO:0016925~protein sumoylation	30	1.66205	1.00814e-08	165918, 79023, 23511, 8924, 641, 4928, 9126, 9972, 3190, 9631, 23137, 7486, 8021, 10055, 10054, 79677, 9818, 7153, 4193, 6996, 57122, 23165, 5903, 51602, 7175, 3183, 9688, 7341, 80012, 55706	1284	117	16792	3.3533	3.96495e-05	1.32167e-05	1.87007e-05
UP_KEYWORDS	mRNA transport	27	1.49584	1.44898e-08	79023, 23511, 64901, 144983, 55110, 2332, 9284, 4928, 84324, 25909, 3178, 9972, 84321, 9631, 8021, 4686, 9818, 57122, 642799, 23165, 5903, 10128, 7175, 9688, 57187, 55706, 3267	1451	106	20581	3.61291	6.86814e-06	3.61482e-07	2.07092e-05
GOTERM_BP_DIRECT	GO:0051292~nuclear pore complex assembly	9	0.498615	1.52299e-07	4928, 25909, 7175, 9688, 9972, 57122, 23165, 55706, 55161	1284	11	16792	10.7001	0.000598815	9.98273e-05	0.000282509
UP_KEYWORDS	Nuclear pore complex	17	0.941828	1.68492e-07	8021, 79023, 23511, 64901, 9818, 57122, 9284, 642799, 23165, 5903, 4928, 25909, 7175, 9688, 9972, 55706, 9631	1451	50	20581	4.82256	7.98619e-05	3.32771e-06	0.000240813
GOTERM_BP_DIRECT	GO:0006409~tRNA export from nucleus	14	0.775623	2.49794e-07	8021, 23511, 79023, 9818, 57122, 23165, 5903, 4928, 7175, 9688, 9972, 11260, 9631, 55706	1284	32	16792	5.72157	0.000981959	0.000140339	0.000463358
GOTERM_BP_DIRECT	GO:0010827~regulation of glucose transport	14	0.775623	3.83394e-07	8021, 23511, 79023, 338557, 9818, 57122, 23165, 5903, 4928, 7175, 9688, 9972, 9631, 55706	1284	33	16792	5.54819	0.00150675	0.000167529	0.000711178
GOTERM_BP_DIRECT	GO:0075733~intracellular transport of virus	17	0.941828	6.79119e-07	8021, 79023, 23511, 3837, 3836, 3839, 3838, 9818, 57122, 23165, 5903, 4928, 7175, 9688, 9972, 55706, 9631	1284	51	16792	4.35929	0.00266741	0.000242786	0.00125973
GOTERM_BP_DIRECT	GO:0006606~protein import into nucleus	18	0.99723	9.01701e-07	8021, 10527, 10526, 1434, 23511, 3837, 64901, 3836, 3839, 3838, 9818, 57122, 23633, 5530, 7175, 9688, 9972, 9631	1284	58	16792	4.05865	0.00354011	0.000295489	0.00167261
GOTERM_BP_DIRECT	GO:0006406~mRNA export from nucleus	24	1.32964	1.3765e-06	8021, 53981, 79023, 23511, 4686, 9818, 57122, 23165, 9295, 5903, 84324, 4928, 7175, 9688, 1977, 10250, 57187, 9972, 23049, 84321, 55706, 3267, 10772, 9631	1284	100	16792	3.13869	0.00539914	0.000416357	0.00255332
GOTERM_BP_DIRECT	GO:0007077~mitotic nuclear envelope disassembly	15	0.831025	2.79501e-06	8021, 79023, 23511, 9818, 57122, 23165, 7443, 5903, 4928, 7175, 9688, 891, 9972, 9631, 55706	1284	44	16792	4.45837	0.0109326	0.000784892	0.00518451
GOTERM_MF_DIRECT	GO:0017056~structural constituent of nuclear pore	10	0.554017	9.19235e-06	8021, 4928, 23511, 9688, 9972, 57122, 23165, 9631, 55706, 55161	1264	21	16881	6.35963	0.0115792	0.00166244	0.0149604
GOTERM_BP_DIRECT	GO:1900034~regulation of cellular response to heat	19	1.05263	1.00886e-05	8021, 9530, 10808, 79023, 23511, 818, 9818, 57122, 23165, 5903, 4928, 7175, 9688, 472, 9972, 7531, 23411, 55706, 9631	1284	75	16792	3.31306	0.0389019	0.00247685	0.0187123
UP_KEYWORDS	Translocation	19	1.05263	1.7917e-05	8021, 79023, 23511, 64901, 9818, 57122, 9284, 642799, 23165, 5903, 4928, 25909, 7175, 64393, 9688, 10440, 9972, 55706, 9631	1451	84	20581	3.20829	0.00845676	0.00024262	0.0256043
GOTERM_CC_DIRECT	GO:0034399~nuclear periphery	9	0.498615	7.50041e-05	4928, 25909, 3837, 7175, 9688, 9972, 3842, 57122, 23165	1350	21	18224	5.7854	0.0549148	0.00352379	0.114155
GOTERM_BP_DIRECT	GO:0031047~gene silencing by RNA	18	0.99723	0.00443651	8021, 10526, 79023, 23511, 4686, 9818, 2332, 57122, 23165, 5903, 4928, 7175, 9688, 55571, 5431, 9972, 55706, 9631	1284	111	16792	2.12074	1	0.30015	7.91688
GOTERM_CC_DIRECT	GO:0044615~nuclear pore nuclear basket	5	0.277008	0.00913719	8021, 4928, 7175, 9972, 5903	1350	12	18224	5.62469	0.999004	0.18396	13.045
GOTERM_CC_DIRECT	GO:0042405~nuclear inclusion body	5	0.277008	0.0124355	4928, 7175, 6310, 9972, 5903	1350	13	18224	5.19202	0.999919	0.236024	17.3499
GOTERM_BP_DIRECT	GO:0019083~viral transcription	16	0.886427	0.0232713	8021, 6181, 79023, 23511, 6144, 9818, 57122, 23165, 5903, 4928, 7175, 9688, 9972, 3921, 55706, 9631	1284	112	16792	1.86827	1	0.704334	35.3884
GOTERM_MF_DIRECT	GO:0005487~nucleocytoplasmic transporter activity	5	0.277008	0.0774559	4928, 7175, 9818, 9972, 57122	1264	22	16881	3.03528	1	0.782284	73.0765
Annotation Cluster 9	Enrichment Score: 4,160794643442498
Category	Term	Count	%	PValue	Genes	List Total	Pop Hits	Pop Total	Fold Enrichment	Bonferroni	Benjamini	FDR
GOTERM_MF_DIRECT	GO:0098641~cadherin binding involved in cell-cell adhesion	43	2.38227	2.70344e-05	989, 10890, 5917, 829, 55082, 5062, 9748, 3895, 10298, 8301, 55833, 4072, 27236, 27131, 9218, 5586, 57650, 3190, 51429, 5110, 1265, 3799, 51400, 7112, 4361, 831, 23042, 2060, 26135, 81624, 143098, 28969, 54443, 3688, 10606, 6386, 8826, 7534, 7531, 50807, 10726, 4690, 999	1264	290	16881	1.98026	0.0336731	0.00285035	0.043992
GOTERM_BP_DIRECT	GO:0098609~cell-cell adhesion	40	2.21607	9.42007e-05	989, 10890, 5917, 829, 55082, 5062, 9748, 3895, 10298, 8301, 55833, 4072, 27236, 27131, 9218, 5586, 57650, 3190, 51429, 5110, 1265, 51400, 3799, 7112, 4361, 831, 23042, 2060, 26135, 81624, 143098, 28969, 54443, 10606, 6386, 8826, 7534, 7531, 50807, 10726	1284	271	16792	1.93031	0.309617	0.0167003	0.174594
GOTERM_CC_DIRECT	GO:0005913~cell-cell adherens junction	44	2.43767	0.000129314	989, 10890, 5917, 829, 55082, 5062, 9748, 3895, 10298, 8301, 55833, 27236, 27131, 9218, 5586, 57650, 3190, 51429, 5110, 1265, 3799, 51400, 7112, 117178, 4361, 831, 23042, 2060, 26135, 81624, 143098, 28969, 54443, 3688, 10606, 6386, 8826, 7534, 7531, 5817, 50807, 10726, 4690, 999	1350	323	18224	1.83891	0.0927885	0.00511213	0.196737
Annotation Cluster 10	Enrichment Score: 3,608343727573632
Category	Term	Count	%	PValue	Genes	List Total	Pop Hits	Pop Total	Fold Enrichment	Bonferroni	Benjamini	FDR
GOTERM_MF_DIRECT	GO:0008536~Ran GTPase binding	12	0.66482	5.69095e-06	10048, 23214, 10527, 10526, 1434, 3837, 64901, 51194, 3842, 11260, 727851, 5903	1264	30	16881	5.34209	0.00718453	0.00120102	0.00926218
SMART	SM00913:SM00913	9	0.498615	7.49051e-06	23214, 10527, 10526, 1434, 3837, 64901, 51194, 3842, 11260	759	16	10057	7.45331	0.00309628	0.00077497	0.0104996
INTERPRO	IPR001494:Importin-beta, N-terminal	9	0.498615	1.19226e-05	23214, 10527, 10526, 1434, 3837, 64901, 51194, 3842, 11260	1378	17	18559	7.13015	0.0250059	0.00252918	0.0206408
UP_SEQ_FEATURE	domain:Importin N-terminal	7	0.387812	0.00023381	23214, 10527, 10526, 1434, 3837, 51194, 3842	1428	14	20063	7.02486	0.554315	0.0360672	0.426786
INTERPRO	IPR013713:Exportin	3	0.166205	0.0156887	10527, 10526, 1434	1378	3	18559	13.4681	1	0.559213	23.9506
GOTERM_BP_DIRECT	GO:0006610~ribosomal protein import into nucleus	3	0.166205	0.120066	3837, 51194, 3842	1284	8	16792	4.90421	1	0.968115	90.6766
